# Supplementary material for: Arterial blood gas analysis in dogs with bronchomalacia
Source: PLoS One. 2019 Dec 31;14(12):e0227194. doi: 10.1371/journal.pone.0227194 (PMC6938372; doi:10.1371/journal.pone.0227194)
Supplement: S2 Table — (XLSX) [file pone.0227194.s002.xlsx]

## Sheet: Sheet1
Case No.	pH	PO2 (mmHg)	PCO2 (mmHg)	A-a DO2
1	7.297	92.7	23.8	27.55
2	7.414	83	31.4	27.75
3	7.383	73.9	34.4	33.1
4	7.423	69	35.8	36.25
5	7.35	56.5	43.7	38.875
6	7.388	60.5	39.3	40.375
7	7.484	63.5	34.9	42.875
8	7.382	65	29.1	48.625
9	7.435	45	38.3	57.125
10	7.385	46	37	57.75
11	7.381	27.8	42.1	69.575
